# Supplementary material for: Sexual dimorphism in anxiety susceptibility: role of PNN maturation timing in the habenulo-interpeduncular reward circuits
Source: Neurobiol Stress. 2025 Aug 17;38:100750. doi: 10.1016/j.ynstr.2025.100750 (PMC12395977; doi:10.1016/j.ynstr.2025.100750)
Supplement: Multimedia component 2 [file mmc2.xlsx]

## Sheet: Feuil1
Table 1. Detailed statistics for all the figures
Fig.1
Test	OF Dist Center		OF Time Center		OF N°entries Center		OF Dist Center		OF Time Center		OF N°entries Center
Gender and Condition	M NS	M CS	M NS	M CS	M NS	M CS	F NS	F CS	F NS	F CS	F NS	F CS
N	17	12	17	12	17	12	14	9	14	9	14	9
Shapiro-Wilk (p value)	0.04052	0.119	0.07317	0.408	0.06498	0.8129	0.7506	0.7134	0.5938	0.3511	0.9709	0.1941
F test NS vs CS (p value)			0.094807		0.0222607		0.221845		0.22775		0.0874623
T test NS vs CS (p value)			0.0022		0.01412		0.19171		0.367195		0.330541
Mann-Whitney U NS vs CS (p value)	0.03572
Test	EPM Dist Center		EPM N°entries Center		EPM Time Center		EPM N°entries Center		EPM Dist Center		EPM Time Center
Gender and Condition	M NS	M CS	M NS	M CS	M NS	M CS	F NS	F CS	F NS	F CS	F NS	F CS
N	19	14	17	12	17	12	14	9	14	9	14	9
Shapiro-Wilk (p value)	0.6785	0.159	0.7701	0.2037	0.9572	0.5138	0.9346	0.5585	0.1557	0.05029	0.1407	0.3992
F test NS vs CS (p value)	0.373568		0.935288		0.122453		0.786418		0.815649		0.240824
T test NS vs CS (p value)	0.0284489		0.0274027		0.103576		0.0612926		0.663058		0.269806
Test	Vmax					Test	Global anxiety score
Gender and Condition	M NS	M CS	F NS	F CS		Gender and Condition	M NS	M CS	F NS	F CS
N	19	14	14	9		N	19	14	14	9
Shapiro-Wilk (p value)	0.4626	0.9381	0.167	0.7494		Shapiro-Wilk (p value)	0.5757	0.439	0.1946	0.7164
F test NS vs CS (p value)	0.135351		0.100521			F test NS vs CS (p value)	0.190457		0.874896
T test NS vs CS (p value)	0.177656		0.365028			T test NS vs CS (p value)	0.000563584		0.252035
Fig.2
Egr1 immunoreactivity % of background intensity
Gender, Condition, Age	M NS P36	M CS P36	F NS P36	F CS P36
N	5	5	4	4
Shapiro-Wilk (p value)	0.9311	0.9875	0.8206	0.1069
Two-way Anova (p value)	Factor1 NS vs CS p=0.6563 ; Factor2 M vs F p=0.0139 ; Factor1 x 2 p=0.0356
Egr1 immunoreactivity % of background intensity
Gender, Condition, Age	M NS P29	M CS P29	M NS P36	M CS P36	M NS P66	M CS P66	F NS P29	F CS P29	F NS P36	F CS P36	F NS P66	F CS P66
N	6	6	5	5	3	5	6	6	4	4	4	5
Shapiro-Wilk (p value)	0.2668	1	0.9311	0.9875	0.8206	0.1069	0.6812	0.156	0.8206	0.1069	0.2237	0.1562
F test NS vs CS (p value)	0.0008		0.728038		0.27059		0.0008		0.314192		0.0323
T test NS vs CS (p value)			0.0043		0.996666				0.40472
Mann-Whitney U NS vs CS (p value)	0.0241997						0.0183117				0.576304
Egr1 immunoreactivity CS/NS
Gender, Condition, Age	M CS/NS P29	M CS/NS P36	M CS/NS P66	F CS/NS P29	F CS/NS P36	F CS/NS P66
N	6	5	5	6	4	5
Shapiro-Wilk (p value)	1	0.9295	0.9875	0.156	0.1069	0.1562
One-way Anova (p value)	0.0151			0.0032
Tukey HSD (p value)	0.9962 (P29 vs. P36) ; 0.0249 (P29 vs. P66) ; 0.0273 (P36 vs. P66)			0.0094 (P29 vs. P36) ; 0.0065 (P29 vs. P66) ; 0.9997 (P36 vs. P66)
LSD (p value)	0.9351 (P29 vs. P36) ; 0.0099 (P29 vs. P66) ; 0.0108 (P36 vs. P66)			0.0036 (P29 vs. P36) ; 0.0025 (P29 vs. P66) ; 0.9805 (P36 vs. P66)
Fig.3
WFA immunoreactivity intensity
Gender, Condition, Age	M P29	M P36	M P66	F P29	F P36	F P66
N	6	5	3	6	4	3
Shapiro-Wilk (p value)	0.9502	0.9859	0.5121	0.04525	0.9314	1
One-way Anova (p value)	0.0025
Tukey HSD (p value)	0.0020 (P29 vs. P36) ; 0.0643 (P29 vs. P66) ; 0.4040 (P36 vs. P66)
LSD (p value)	0.0008 (P29 vs. P36) ; 0.0269 (P29 vs. P66) ;0.2075 (P36 vs. P66)
Kruskal–Wallis (p value)				0.0136
Mann-Whitney U (p value)				0.0339 (P29 vs. P36) ; 0.0077 (P29 vs. P66) ; 0.5013 (P36 vs. P66)
WFA immunoreactivity area
Gender, Condition, Age	M P29	M P36	M P66	F P29	F P36	F P66
N	6	5	3	6	4	3
Shapiro-Wilk (p value)	0.9999	0.8231	0.6542	0.1522	1	0.9988
One-way Anova (p value)	0.0008			0.0056
Tukey HSD (p value)	0.0008 (P29 vs. P36) ; 0.0204 (P29 vs. P66) ; 0.4689 (P36 vs. P66)			0.0674 (P29 vs. P36) ; 0.0054 (P29 vs. P66) ; 0.2707 (P36 vs. P66)
LSD (p value)	0.0003 (P29 vs. P36) ; 0.0081 (P29 vs. P66) ; 0.2496 (P36 vs. P66)			0.0285 (P29 vs. P36) ; 0.0021 (P29 vs. P66) ; 0.1299 (P36 vs. P66)
Fig.4
WFA immunoreactivity intensity
Gender, Condition, Age	M NS P36	M CS P36	F NS P36	F CS P36
N	5	4	4	4
Shapiro-Wilk (p value)	0.9859	0.08887	0.9314	0.3848
Two-way Anova (p value)	Factor1 NS vs CS p=0.0021 ; Factor2 M vs F p=0.0442 ; Factor1 x 2 p=0.0173
WFA immunoreactivity area
Gender, Condition, Age	M NS P36	M CS P36	F NS P36	F CS P36
N	5	4	4	4
Shapiro-Wilk (p value)	0.8231	0.4476	1	0.08586
Two-way Anova (p value)	Factor1 NS vs CS p=0.0038 ; Factor2 M vs F p=0.0665 ; Factor1 x 2 p=0.0277
WFA immunoreactivity intensity CS/NS
Gender, Condition, Age	M CS/NS P29	M CS/NS P36	M CS/NS P66	F CS/NS P29	F CS/NS P36	F CS/NS P66
N	6	4	4	6	4	5
Shapiro-Wilk (p value)	0.1389	0.03887	0.1802	0.3109	0.3848	0.1288
One sample t-test (p value)	0.005	0.0025	0.2007	0.04621	0.195	0.4125
One-way Anova (p value)				0.1116
Tukey HSD (p value)				0.7640 (P29 vs. P36) ; 0.0972 (P29 vs. P66) ; 0.3815 (P36 vs. P66)
LSD (p value)				0.4930 (P29 vs. P36) ; 0.0415 (P29 vs. P66) ; 0.1928 (P36 vs. P66)
Kruskal–Wallis (p value)	0.007
Mann-Whitney U (p value)	0.0105 (P29 vs. P36) ; 0.0550 (P29 vs. P66) ; 0.0209 (P36 vs. P66)
WFA immunoreactivity area CS/NS
Gender, Condition, Age	M CS/NS P29	M CS/NS P36	M CS/NS P66	F CS/NS P29	F CS/NS P36	F CS/NS P66
N	6	4	4	6	4	5
Shapiro-Wilk (p value)	0.1351	0.4476	0.9433	0.8992	0.08586	0.2436
One sample t-test (p value)	0.1289	0.005183	0.104	0.04584	0.2776	0.4476
One-way Anova (p value)	0.0237			0.0817
Tukey HSD (p value)	0.0416 (P29 vs. P36) ; 0.9081 (P29 vs. P66) ; 0.0328 (P36 vs. P66)			0.5946 (P29 vs. P36) ; 0.0680 (P29 vs. P66) ; 0.4252 (P36 vs. P66)
LSD (p value)	0.0170 (P29 vs. P36) ; 0.6826 (P29 vs. P66) ; 0.0133 (P36 vs. P66)			0.3400 (P29 vs. P36) ; 0.0283 (P29 vs. P66) ; 0.2202 (P36 vs. P66)
Fig.5
Egr1 immunoreactivity % of background intensity
IPN region	cIPC + med-cIPL		Lat-cIPL
Gender, Condition	M CS PCN	M CS ChABC	M CS PCN	M CS ChABC
N	9	9	8	8
Shapiro-Wilk (p value)	0.04681	0.7579	0.2008	0.9968
F test NS vs CS (p value)			0.8703
T test NS vs CS (p value)			0.079
Mann-Whitney U NS vs CS (p value)	0.0086
Fig.6
Test	OF Dist Center				OF Time Center				OF N°entries Center
Gender and Condition	M CS PCN	M CS ChABC	F CS PCN	F CS ChABC	M CS PCN	M CS ChABC	F CS PCN	F CS ChABC	M CS PCN	M CS ChABC	F CS PCN	F CS ChABC
N	9	9	8	8	9	9	8	8	9	9	8	8
Shapiro-Wilk (p value)	0.1044	0.3705	0.2008	0.9968	0.0022	0.2135	0.8322	0.9995	0.0568	0.2395	0.6914	0.9411
F test NS vs CS (p value)	0.4518		0.0899827				0.0740438		0.6355		0.440372
T test NS vs CS (p value)	0.0228		0.115459				0.0469		0.0401		0.14453
Mann-Whitney U NS vs CS (p value)					0.4797
Test	EPM Dist Center				EPM Time Center				EPM N°entries Center
Gender and Condition	M CS PCN	M CS ChABC	F CS PCN	F CS ChABC	M CS PCN	M CS ChABC	F CS PCN	F CS ChABC	M CS PCN	M CS ChABC	F CS PCN	F CS ChABC
N	9	9	8	8	9	9	8	8	9	9	8	8
Shapiro-Wilk (p value)	0.8873	0.9579	0.4765	0.1498	0.9519	0.2658	0.9964	0.6818	0.579	0.9602	0.5089	0.879
F test NS vs CS (p value)	0.0825		0.459808		0.7891		0.5619		0.1046		0.199399
T test NS vs CS (p value)	0.0941		0.466432		0.2948		0.161794		0.128227		0.430117
Test	Vmax					Test	Global anxiety score
Gender and Condition	M CS PCN	M CS ChABC	F CS PCN	F CS ChABC		Gender and Condition	M CS PCN	M CS ChABC	F CS PCN	F CS ChABC
N	9	9	8	8		N	9	9	8	8
Shapiro-Wilk (p value)	0.0001	0.0508	0.00606	0.00263		Shapiro-Wilk (p value)	0.9506	0.1614	0.1385	0.6732
Mann-Whitney U NS vs CS (p value)	0.6048		0.8048			F test NS vs CS (p value)	0.4294		0.799992
						T test NS vs CS (p value)	0.0028		0.0314748
